# Supplementary material for: Exogenous Application of Zinc to Mitigate the Salt Stress in Vigna radiata (L.) Wilczek—Evaluation of Physiological and Biochemical Processes
Source: Plants (Basel). 2021 May 18;10(5):1005. doi: 10.3390/plants10051005 (PMC8157868; doi:10.3390/plants10051005)
Supplement: Supplementary file 1 [file plants-10-01005-s001.zip]

Archive with 1 entries (1 files):
- plants-1199784-SI.pdf
